# Supplementary material for: Peculiarities of the Acetylcholine Action on the Contractile Function of Cardiomyocytes from the Left and Right Atria in Rats
Source: Cells. 2022 Nov 28;11(23):3809. doi: 10.3390/cells11233809 (PMC9737865; doi:10.3390/cells11233809)
Supplement: Supplementary file 1 [file cells-11-03809-s001.zip]

Archive with 1 entries (1 files):
- cells-2013117-supplementary.pdf
